# Supplementary material for: Risk Evaluation of Pollutants Emission from Coal and Coal Waste Combustion Plants and Environmental Impact of Fly Ash Landfilling
Source: Toxics. 2023 Apr 21;11(4):396. doi: 10.3390/toxics11040396 (PMC10144006; doi:10.3390/toxics11040396)
Supplement: Supplementary file 1 [file toxics-11-00396-s001.zip]

Archive with 1 entries (1 files):
- toxics-2312736-supplementary final.pdf
